# Supplementary material for: A Comparative Study of Common Nature-Inspired Algorithms for Continuous Function Optimization
Source: Entropy (Basel). 2021 Jul 8;23(7):874. doi: 10.3390/e23070874 (PMC8304592; doi:10.3390/e23070874)
Supplement: Supplementary file 1 [file entropy-23-00874-s001.zip]

Archive with 1 entries (1 files):
- entropy-1223717-Supplementary Materials.pdf
